# Supplementary material for: Measuring and evaluating standardization of scrub nurse instrument table setups: a multi-center study
Source: Int J Comput Assist Radiol Surg. 2022 Jan 21;17(3):479–85. doi: 10.1007/s11548-021-02556-1 (PMC8873066; doi:10.1007/s11548-021-02556-1)
Supplement: Supplementary file 1 — Supplementary material 1 (zip 11257 KB) [file 11548_2021_2556_MOESM1_ESM.zip]

Archive with 38 entries (35 files):
- instrument-table-dataset-master/
- instrument-table-dataset-master/detailed_comparison_results.csv
- instrument-table-dataset-master/instrument-table-dataset.iml
- instrument-table-dataset-master/instrumentlist.csv
- instrument-table-dataset-master/jpg/
- instrument-table-dataset-master/jpg/acqua1.jpg
- instrument-table-dataset-master/jpg/acqua2.jpg
- instrument-table-dataset-master/jpg/acqua3.jpg
- instrument-table-dataset-master/jpg/acqua4.jpg
- instrument-table-dataset-master/jpg/acqua5.jpg
- instrument-table-dataset-master/jpg/insel1.jpg
- instrument-table-dataset-master/jpg/insel2.jpg
- instrument-table-dataset-master/jpg/insel3.jpg
- instrument-table-dataset-master/jpg/insel4.jpg
- instrument-table-dataset-master/jpg/insel5.jpg
- instrument-table-dataset-master/jpg/ukl1.jpg
- instrument-table-dataset-master/jpg/ukl2.jpg
- instrument-table-dataset-master/jpg/ukl3.jpg
- instrument-table-dataset-master/jpg/ukl4.jpg
- instrument-table-dataset-master/jpg/ukl5.jpg
- instrument-table-dataset-master/readme.md
- instrument-table-dataset-master/tablesetup.xsd
- instrument-table-dataset-master/xml/
- instrument-table-dataset-master/xml/acqua1.xml
- instrument-table-dataset-master/xml/acqua2.xml
- instrument-table-dataset-master/xml/acqua3.xml
- instrument-table-dataset-master/xml/acqua4.xml
- instrument-table-dataset-master/xml/acqua5.xml
- instrument-table-dataset-master/xml/insel1.xml
- instrument-table-dataset-master/xml/insel2.xml
- instrument-table-dataset-master/xml/insel3.xml
- instrument-table-dataset-master/xml/insel4.xml
- instrument-table-dataset-master/xml/insel5.xml
- instrument-table-dataset-master/xml/ukl1.xml
- instrument-table-dataset-master/xml/ukl2.xml
- instrument-table-dataset-master/xml/ukl3.xml
- instrument-table-dataset-master/xml/ukl4.xml
- instrument-table-dataset-master/xml/ukl5.xml
