# Supplementary material for: Measuring and evaluating standardization of scrub nurse instrument table setups: a multi-center study
Source: Int J Comput Assist Radiol Surg. 2022 Jan 21;17(3):479–85. doi: 10.1007/s11548-021-02556-1 (PMC8873066; doi:10.1007/s11548-021-02556-1)
Supplement: Supplementary file 1 — Supplementary material 1 (zip 11257 KB) [file 11548_2021_2556_MOESM1_ESM.zip › instrument-table-dataset-master/detailed_comparison_results.csv]

	insel1	insel2	insel3	insel4	insel5	acqua1	acqua2	acqua3	acqua4	acqua5	ukl1	ukl2	ukl3	ukl4	ukl5	insel ∅	acqua ∅	ukl ∅	total ∅
insel1	0.0	914.0	813.7	737.6	673.8	954.4	890.6	840.4	833.4	968.1	972.4	948.8	920.2	897.2	991.9	784.8	897.4	946.1	882.6
insel2	914.0	0.0	828.8	865.0	837.5	735.4	744.7	813.3	796.9	825.3	827.3	869.5	902.7	893.4	887.1	861.3	783.1	876.0	838.6
insel3	813.7	828.8	0.0	895.9	760.0	925.0	919.0	878.9	887.4	927.4	840.6	821.9	903.0	886.8	810.8	824.6	907.5	852.6	864.2
insel4	737.6	865.0	895.9	0.0	750.5	880.8	828.4	816.0	754.2	940.4	967.9	916.8	902.2	868.8	962.0	812.3	844.0	923.5	863.3
insel5	673.8	837.5	760.0	750.5	0.0	809.4	814.6	793.1	745.6	852.3	905.8	906.2	899.5	797.7	908.0	755.5	803.0	883.4	818.1
acqua1	954.4	735.4	925.0	880.8	809.4	0.0	542.0	634.9	612.5	599.5	691.2	764.3	861.2	876.0	828.4	861.0	597.2	804.2	765.4
acqua2	890.6	744.7	919.0	828.4	814.6	542.0	0.0	552.8	524.8	681.0	818.8	786.8	835.2	806.1	871.6	839.5	575.2	823.7	758.3
acqua3	840.4	813.3	878.9	816.0	793.1	634.9	552.8	0.0	446.9	730.0	794.7	835.8	882.4	815.0	784.9	828.3	591.2	822.6	758.5
acqua4	833.4	796.9	887.4	754.2	745.6	612.5	524.8	446.9	0.0	701.9	878.5	835.2	862.0	786.3	867.4	803.5	571.5	845.9	752.4
acqua5	968.1	825.3	927.4	940.4	852.3	599.5	681.0	730.0	701.9	0.0	736.5	828.6	815.1	835.4	789.6	902.7	678.1	801.0	802.2
ukl1	972.4	827.3	840.6	967.9	905.8	691.2	818.8	794.7	878.5	736.5	0.0	761.3	779.3	785.5	631.1	902.8	783.9	739.3	813.6
ukl2	948.8	869.5	821.9	916.8	906.2	764.3	786.8	835.8	835.2	828.6	761.3	0.0	789.2	822.6	732.3	892.6	810.1	776.4	830.0
ukl3	920.2	902.7	903.0	902.2	899.5	861.2	835.2	882.4	862.0	815.1	779.3	789.2	0.0	778.2	765.5	905.5	851.2	778.1	849.7
ukl4	897.2	893.4	886.8	868.8	797.7	876.0	806.1	815.0	786.3	835.4	785.5	822.6	778.2	0.0	730.2	868.8	823.8	779.1	827.1
ukl5	991.9	887.1	810.8	962.0	908.0	828.4	871.6	784.9	867.4	789.6	631.1	732.3	765.5	730.2	0.0	912.0	828.4	714.8	825.8
