# Supplementary material for: Measuring and evaluating standardization of scrub nurse instrument table setups: a multi-center study
Source: Int J Comput Assist Radiol Surg. 2022 Jan 21;17(3):479–85. doi: 10.1007/s11548-021-02556-1 (PMC8873066; doi:10.1007/s11548-021-02556-1)
Supplement: Supplementary file 1 — Supplementary material 1 (zip 11257 KB) [file 11548_2021_2556_MOESM1_ESM.zip › instrument-table-dataset-master/instrumentlist.csv]

1	Flushing Syringe	15
2	Ear Forceps, bayonet-shaped	9
3	Suction Tube, straight, type A	13
4	Forceps, 1 x 2 teeth	1
5	Nasal Speculum, for adults	14
6	Nasal Speculum, blade length 55 mm	3
7	Nasal Speculum, blade length 75 mm	8
8	Nasal Speculum, right blade shortened	6
9	Nasal Speculum, left blade shortened	8
10	Nasal Dressing Forceps, bayonet-shaped	4
11	Nasal Scissors, medium, standard model	2
12	Nasal Scissors, straight	8
13	Nasal Forceps, straight, size 1	8
14	Nasal Forceps, straight, size 3	8
15	Nasal Forceps, angled	14
16	Antrum Punch	9
17	Elevator, double-ended, length 22.5 cm	6
18	Elevator, double-ended, length 20 cm	15
19	Scissors, extra delicate	5
20	Needle Holder	2
21	Bone Crusher, with clip	1
22	Suction Tube, straight	8
23	Tissue Forceps	2
24	Antrum Cannula, long curved, outer diameter 2.5 mm	11
25	Antrum Cannula, long curved, outer diameter 3 mm	6
26	Antrum Cannula, short curved	10
27	Sickle Knife, sharp	4
28	Frontal Sinus Curette, curved	6
29	Punch, circular cut, 120°	8
30	Punch, circular cutting, upturned	6
31	Double Spoon Giraffe Forceps, vertical opening	1
32	Double Spoon Giraffe Forceps, horizontal opening	2
33	Antrum Grasping Forceps	15
34	Bone Punch, size 3 mm	7
35	Bone Punch, size 4 mm	1
36	Forceps, straight, extra sharp	2
37	Forceps, 45° upturned, extra sharp	1
38	Forceps, 45° upturned	1
39	Dressing and Sponge Holding Forceps	10
40	Scissors, curved	1
41	Scissors, curved, sharp/blunt	9
42	Scissors, curved, delicate tips	1
43	Towel Forceps	14
44	Cup Medicine, 25 ccm	13
45	Cup Medicine, 50 ccm	9
46	Cup Medicine, 100 ccm	14
47	Coagulation Suction Tube	3
48	Bipolar Needle	3
49	Bipolar Coagulation Forceps	9
50	Unipolar High Frequency Cord	2
51	Nasal Forceps, straight	11
52	Nasal Cutting Forceps, 45° upturned	10
53	Bipolar High Frequency Cord	9
54	Navigation Probe	15
55	Disposable Scalpel	3
