# Supplementary material for: Measuring and evaluating standardization of scrub nurse instrument table setups: a multi-center study
Source: Int J Comput Assist Radiol Surg. 2022 Jan 21;17(3):479–85. doi: 10.1007/s11548-021-02556-1 (PMC8873066; doi:10.1007/s11548-021-02556-1)
Supplement: Supplementary file 1 — Supplementary material 1 (zip 11257 KB) [file 11548_2021_2556_MOESM1_ESM.zip › instrument-table-dataset-master/readme.md]

<h1>instrument-table-dataset</h1>

<h4>What is this?</h4>

This is the accompanying data set for the publication

**"Measuring and evaluating standardization of scrub nurse instrument table setups - a multi-center study"**

It can be used for further studies and other derived works as long as a reference to the original publication is included and the purpose is non-commercial.

Please contact the corresponding author of the publication if you have comments or questions.

<h4>Contents</h4>

- The folder xml holds the raw data for each of the 15 table setups.
- The folder jpg holds images of the table setups taken from the simulator, as well as a visual legend for the instruments.
- The file detailed_comparison_results.csv holds a table of all comparison results used in the study.
- The file instrumentlist.csv gives an overview of the included instruments, their ids and the number of uses in the table setups of the study.
- the file tablesetup.xsd is the xml schema for the xml raw data. It can be used to generate a parser in your preferred programming language.

For further explanations, please see the publication.
