# Supplementary material for: Measuring and evaluating standardization of scrub nurse instrument table setups: a multi-center study
Source: Int J Comput Assist Radiol Surg. 2022 Jan 21;17(3):479–85. doi: 10.1007/s11548-021-02556-1 (PMC8873066; doi:10.1007/s11548-021-02556-1)
Supplement: Supplementary file 1 — Supplementary material 1 (zip 11257 KB) [file 11548_2021_2556_MOESM1_ESM.zip › instrument-table-dataset-master/tablesetup.xsd]

<?xml version="1.0" encoding="UTF-8"?>
<xs:schema xmlns:xs="http://www.w3.org/2001/XMLSchema" elementFormDefault="qualified">
    <xs:element name="NoscoTrainerTableSetupResult" type="NoscoTrainerTableSetupResultType"> </xs:element>
    <xs:complexType name="NoscoTrainerTableSetupResultType">
        <xs:sequence>
            <xs:element name="SchemaInformation" type="SchemaInformationType"/>
            <xs:element name="Content" type="ContentType"/>
        </xs:sequence>
    </xs:complexType>
    <xs:complexType name="SchemaInformationType">
        <xs:sequence>
            <xs:element name="SchemaVersion" type="xs:string" minOccurs="0"/>
        </xs:sequence>
    </xs:complexType>
    <xs:complexType name="ContentType">
        <xs:sequence>
            <xs:element name="PersonsName" type="xs:string"/>
            <xs:element name="TableConfiguration" type="TableConfigurationType"/>
        </xs:sequence>
    </xs:complexType>
    <xs:complexType name="TableConfigurationType">
        <xs:sequence>
            <xs:element name="InstrumentPosition" type="InstrumentPositionType" minOccurs="1" maxOccurs="unbounded">
            </xs:element>
        </xs:sequence>
    </xs:complexType>
    <xs:complexType name="InstrumentPositionType">
        <xs:sequence>
            <xs:element name="InstrumentName" type="xs:string"/>
            <xs:element name="InstrumentID" type="xs:long"/>
            <xs:element name="X" type="xs:int"/>
            <xs:element name="Y" type="xs:int"/>
            <xs:element name="Angle" type="xs:double"/>
        </xs:sequence>
    </xs:complexType>
</xs:schema>
